# Supplementary material for: Association of BRAFV600E Mutation with the Aggressive Behavior of Papillary Thyroid Microcarcinoma: A Meta-Analysis of 33 Studies
Source: Int J Mol Sci. 2022 Dec 9;23(24):15626. doi: 10.3390/ijms232415626 (PMC9779545; doi:10.3390/ijms232415626)
Supplement: Supplementary file 1 [file ijms-23-15626-s001.zip]

Archive with 1 entries (1 files):
- ijms-2033673-supplementary.pdf
